# Supplementary material for: Preliminary Study on Insecticidal Potential and Chemical Composition of Five Rutaceae Essential Oils against Thrips flavus (Thysanoptera: Thripidae)
Source: Molecules. 2023 Mar 28;28(7):2998. doi: 10.3390/molecules28072998 (PMC10095842; doi:10.3390/molecules28072998)
Supplement: Supplementary file 1 [file molecules-28-02998-s001.zip]

Archive with 1 entries (1 files):
- molecules-2295955-supplementary.docx
